# Supplementary material for: Shared gene characteristics and molecular mechanisms of macrophages M1 polarization in calcified aortic valve disease
Source: Front Cardiovasc Med. 2023 Jan 4;9:1058274. doi: 10.3389/fcvm.2022.1058274 (PMC9846331; doi:10.3389/fcvm.2022.1058274)
Supplement: Supplementary file 1 [file Data_Sheet_1.ZIP]

Archive with 14 entries (13 files):
- Qin Supplementary material/
- __MACOSX/._Qin Supplementary material
- Qin Supplementary material/Supplementary material 1.xlsx
- __MACOSX/Qin Supplementary material/._Supplementary material 1.xlsx
- Qin Supplementary material/Supplementary_Figure.docx
- __MACOSX/Qin Supplementary material/._Supplementary_Figure.docx
- Qin Supplementary material/.DS_Store
- __MACOSX/Qin Supplementary material/._.DS_Store
- Qin Supplementary material/Supplementary material 4.xlsx
- __MACOSX/Qin Supplementary material/._Supplementary material 4.xlsx
- Qin Supplementary material/Supplementary material 3.xlsx
- __MACOSX/Qin Supplementary material/._Supplementary material 3.xlsx
- Qin Supplementary material/Supplementary material 2.xlsx
- __MACOSX/Qin Supplementary material/._Supplementary material 2.xlsx
