# Supplementary material for: Shared gene characteristics and molecular mechanisms of macrophages M1 polarization in calcified aortic valve disease
Source: Front Cardiovasc Med. 2023 Jan 4;9:1058274. doi: 10.3389/fcvm.2022.1058274 (PMC9846331; doi:10.3389/fcvm.2022.1058274)
Supplement: Supplementary file 1 [file Data_Sheet_1.ZIP › Qin Supplementary material/Supplementary material 1.xlsx]

## Sheet: GSE61298data
ID

## Sheet: GSE49240data
ID

## Sheet: Bothup
ANKRD22

## Sheet: Bothdown
TREM2
