# Supplementary material for: Shared gene characteristics and molecular mechanisms of macrophages M1 polarization in calcified aortic valve disease
Source: Front Cardiovasc Med. 2023 Jan 4;9:1058274. doi: 10.3389/fcvm.2022.1058274 (PMC9846331; doi:10.3389/fcvm.2022.1058274)
Supplement: Supplementary file 1 [file Data_Sheet_1.ZIP › Qin Supplementary material/Supplementary material 4.xlsx]

## Sheet: Sheet1
Top 20 genes ranked by MCC method
Rank	Name
1	CD86
2	ITGAM
3	CD8A
4	CD2
5	GZMB
6	CD28
7	CD27
8	IL7R
9	ITGAX
10	IL10RA
11	IL2RB
12	SLAMF1
13	TNFRSF4
14	CCR7
15	CXCR3
16	ITGAL
17	CD48
18	KLRB1
19	CD247
20	ITGB2
