# Supplementary material for: Shared gene characteristics and molecular mechanisms of macrophages M1 polarization in calcified aortic valve disease
Source: Front Cardiovasc Med. 2023 Jan 4;9:1058274. doi: 10.3389/fcvm.2022.1058274 (PMC9846331; doi:10.3389/fcvm.2022.1058274)
Supplement: Supplementary file 1 [file Data_Sheet_1.ZIP › Qin Supplementary material/Supplementary material 3.xlsx]

## Sheet: 51472_blue_gene
51472_blue_gene
ZNF814
ZNF800
ZNF689
ZNF683
ZNF667
ZNF665
ZNF655
ZNF654
ZNF630
ZNF623
ZNF597
ZNF585B
ZNF567
ZNF551
ZNF471
ZNF45
ZNF397
ZNF345
ZNF334
ZNF286B///ZNF286A
ZNF271P
ZNF253
ZNF225
ZNF2
ZNF17
ZNF135
ZNF112
ZMIZ1-AS1
ZKSCAN1
ZFYVE9
ZFP90
ZFP64
ZFHX3
ZC3H14
ZC3H12D
ZAP70
YTHDF3-AS1
YME1L1
XPNPEP3
XIAP
XCL2///XCL1
XCL1
WSCD2
WIPF1
WEE1
WDR92
WDR66
WDPCP
WDFY4
WDFY3-AS2
WAS
VSIG4
VNN2
VNN1
VMO1
VEZF1
VDR
VCAM1
VAV3
VAV1
UVSSA
USP11
URI1
UNC5B
UGGT1
UCP2
UBXN10
TYROBP
TYRO3
TULP3
TUBAL3
TTLL5
TTLL4
TSSK2///DGCR14
TSPY26P
TSPAN9
TSPAN11
TSHZ2
TRPM2
TRMT2B
TRIM65
TRIM37
TRIB1
TRG-AS1
TREML1
TREM2
TREM1
TRBC1
TRAT1
TRAF3IP3
TRAF3IP2-AS1
TPTEP1
TPSB2///TPSAB1
TPSB2
TPSAB1
TPP1
TPM3
TP53I11
TOX4
TNS3
TNR
TNNI2
TNIK
TNFSF9
TNFSF8
TNFSF15
TNFSF13
TNFSF12-TNFSF13///TNFSF13
TNFSF11
TNFRSF4
TNFRSF1B
TNFRSF18
TNFRSF17
TNFRSF11B
TNFAIP8L2
TNC
TMEM86A
TMEM265///SRCAP
TMEM200A
TMEM163
TMEM158
TMED5
TMCO6
TMC8
TMC6
TM4SF18
TLR2
TIFAB
THY1
THSD4
THRA
THEMIS2
THBS3
THBS1
THAP6
THAP10
TGM2
TGFB2
TFEC
TFDP2
TFCP2L1
TESPA1
TENM4
TDO2
TCL1A
TBXAS1
TBC1D2
TBC1D17
TBC1D10C
TARP///TRGV9///TRGC2
TARP
TAPT1
TAL1
TAGLN3
TAGLN2
SYTL1
SYT17
SYT12
SYT1
SYK
SUSD6
SULT1B1
SULT1A1
STXBP2
STX3
STX17
STRADB
STRA6
STMN2
STK4-AS1
STK4
STK17B
STK10
STEAP4
STEAP1
STC1
STAP1
STAB1
ST8SIA4
ST14
SSR4
SSR1
SRGN
SPX
SPP1
SPOP
SPOCK1
SPOCD1
SPINT2
SPCS1
SP140
SOX15
SORD
SNX22
SNX20
SNORD89
SNORD54///RPS20
SNHG4///MATR3
SNCA
SMPDL3B
SMPD3
SMIM10
SMCO4
SMARCC2
SMARCA1
SMAP2
SLX1B-SULT1A4///SLX1A-SULT1A3///SULT1A4///SULT1A3
SLPI
SLITRK6
SLCO2B1
SLC7A2
SLC6A10PB///SLC6A10P///SLC6A8
SLC46A2
SLC45A4
SLC44A2
SLC39A8
SLC38A6
SLC35A3
SLC2A5
SLC25A3
SLC24A1
SLC20A1
SLC1A3
SLC1A2
SLC18B1
SLC18A2
SLC16A6
SLC16A10
SLC15A3
SLC12A2
SLC11A1
SLAMF8
SLAMF7
SLAMF1
SLA
SKAP1
SIX5
SIX1
SIT1
SIRPG
SIK1
SIGLEC9
SIGLEC7
SIGLEC17P
SIGLEC10
SHROOM3
SHISA7
SHB
SH3PXD2A
SH3KBP1
SH3GL3
SH3D21
SH3BP2
SH2D1A
SH2B3
SGPP2
SFXN2
SFMBT2
SERPINA1
SEMA7A
SEMA6B
SEMA5A
SEMA4F
SEMA4D
SEMA4A
SEMA3F
SEMA3B
SELPLG
SELO
SELE
SEL1L3
SEL1L
SEC62
SEC14L1
SEC11C
SDS
SDHC
SDC1
SCML4
SCAMP1
SBF1
SASH3
SAP18
SAMSN1
SAMD3
SAMD1
S100B
S100A9
S100A8
S100A12
RXRG
RWDD2A
RUNX3
RUNX2
RSPO3
RPS6KA1
RPS29
RPS24
RPRML
RPGRIP1L
RPARP-AS1
RPA1
ROR2
RNPC3
RNFT2
RNF8
RNF149
RNF144B
RNF135
RND2
RNASET2
RNASE6
RNASE2
RIN3
RHOH
RHO
RHBDF2
RGS19
RGS18
RGS16
RGS14
RGS13
RGCC
RGAG1
RFTN2
REL
RCSD1
RBP1
RBMS3
RBM23
RASSF6
RASSF2
RASGRP1
RASAL3
RARG
RAPGEF6
RADIL
RAC2
RAB38
RAB27B
RAB20
RAB17
QDPR
PYGL
PYCARD
PVRIG
PTPRK
PTPRF
PTPRE
PTPRCAP
PTPRC
PTPN7
PTPN6
PTPN3
PTPN22
PTPN2
PTP4A3
PTGFR
PTGER4
PTDSS1
PTAFR
PSMB8-AS1
PRSS23
PRSS22
PRRT3-AS1
PROSC
PROCR
PRMT5
PRKCQ
PRICKLE1
PRF1
PRDX6
PRDM1
PRCC
PPP2R5E
PPP2R5B
PPP1R7
PPP1R16B
PPP1R16A
PPBP
POU2F2
POU2AF1
POLDIP3
PODXL
PNKD
PMP22
PLXNC1
PLVAP
PLTP
PLLP
PLEKHN1
PLEKHG4
PLEK
PLCXD3
PLCG2
PLCD1
PLBD1
PLAUR
PLAG1
PLAC8
PLA2G7
PKNOX2
PKIA
PKD1P1
PJA1
PITPNM3
PIP4K2A
PINK1
PIM2
PILRA
PIK3R6
PIK3R5
PIK3R1
PIK3CG
PIK3CD
PIGM
PI15
PHAX
PHACTR1
PGLS
PGK1
PGF
PGBD5
PGAP1
PF4
PET117///KAT14
PDLIM1
PDK1
PDGFB
PCDH17
PBX1
PAX5
PARVG
PANX2
PALD1
PAGE1
PAG1
P2RY8
P2RY6
P2RY13
P2RY10
OSM
OSGIN2
OSCAR
OSBPL3
OR7E14P
OPN3
OGFRL1
NYX
NXPE3
NXN
NUP210
NUP188
NUAK2///AKIP1
NTRK2
NSMF
NRROS
NRP2
NRP1
NRG1
NR2F2-AS1
NR2F2///NR2F1
NR2F2
NR2F1-AS1
NR1D2
NPL
NPC2
NPC1
NOTCH3
NOD2
NLRP12
NLRC4
NLGN4Y
NKG7
NIPAL3
NIPA2
NFKBIE
NFKBID
NFIA
NFATC1
NFASC
NFAM1
NEK6
NEDD9
NEDD4L
NECTIN3
NECAP2
NDP
NCR3
NCOR2
NCKAP1L
NCF4
NCF2
NAPSB
NAPEPLD
NABP1
N4BP1
MZB1
MYO5A
MYO1G
MYO1D
MYLK3
MYD88
MXI1
MTHFSD
MTG2
MTFP1
MSRB2
MSL2
MS4A7
MS4A6E
MS4A6A
MS4A4A
MS4A2
MS4A14
MS4A1
MRO
MRC1
MPV17L
MPP1
MPHOSPH8
MPEG1
MMP9
MMP12
MMP11
MMP1
MLIP
MIR8071-2///MIR8071-1///IGHV4-31///IGHM///IGHG2///IGHG1
MIR6787///SLC16A3
MIR6513///TMBIM1
MIR6125///USP15
MIR4683///FZD8
MIR21///VMP1
MIR1908///FADS1
MIR142
MIF
MGAT4A
MFSD2A
MFSD1
MFAP1
METTL8
METTL7B
METTL23
METTL14
METTL13
MEF2C
MED16
MCU
MCTP1
MCOLN2
MCHR1
MCEMP1
MBP
MAST1
MASP1
MAPK13
MAP4K1
MAP3K8
MAP3K3
MAP2K7
MAN2B1
MAN2A1
MAGEF1
MAFB
LZTS1
LYZL4
LY9
LY86
LY6H
LY6G6F///LY6G6D
LUM
LTC4S
LTB4R
LTB
LST1
LSM11
LSAMP
LRRC20
LRPAP1
LRMP
LRFN5
LRCH4
LPXN
LPCAT2
LOC646588
LOC642533
LOC374443
LOC283788
LOC283075
LOC105378948
LOC102725526///IGHV4-31///IGHM///IGHG3///IGHG2///IGHG1///IGHA2///IGHA1///IGH
LOC102725426///MIR8071-2///MIR8071-1///IGHM///IGHG1
LOC102725271///NTM
LOC101930489///LINC00152
LOC101930388///LOC101928143///NUMB
LOC101930296///TBC1D26///ZNF286A
LOC101929272
LOC101929219///C1orf186
LOC101928361///ARHGAP15
LOC101928274///VSIG10
LOC101928173
LOC101928152
LOC101927826///FBXO41
LOC101927137///FAM78A
LOC101060835///HLA-DQB1
LOC101060363///PPIA
LOC100996843///KCNJ18///KCNJ12
LOC100996809///HLA-DRB4///HLA-DRB1
LOC100509457///HLA-DQA2///HLA-DQA1
LOC100507577///LONP2
LOC100506585
LOC100293211
LIPA
LINC01133
LINC01128
LINC01013
LINC00944
LINC00938
LINC00926
LINC00674
LIMK2
LIMD2
LILRB4
LILRB3
LILRB2
LILRB1
LILRA3
LHFP
LGALS8
LDLR
LCP2
LCORL
LCK
LBR
LAX1
LAT2
LAT
LAPTM5
LANCL2
LAMP3
LAMC3
LAIR2
LAIR1
L1CAM
KYNU
KPNB1
KMO
KLRF1
KLRD1
KLRC4-KLRK1///KLRK1
KLRC2///KLRC1
KLRB1
KLK10
KLHL6
KLHL13
KLHDC7B
KIZ
KISS1
KIF21B
KIF1B
KIAA1429
KIAA0895
KHSRP
KHDRBS1
KCNN4
KCNMB4
KCNK2
KCNJ5
KCNAB2
KCMF1
KBTBD6
KATNA1
KANK2
KALRN
JRKL
JMY
JCHAIN
JAML
JAKMIP1
JAK3
JADE3
IVD
ITM2A
ITK
ITIH3
ITGB7
ITGB2-AS1
ITGB2
ITGAX
ITGAM
ITGAL
ITGA6
ITGA4
IRS4
IRF8
IRF5
IQGAP2
IPCEF1
INSR
INPP5D
INO80C
IL7R
IL6
IL4I1
IL2RG
IL2RB
IL2RA
IL23A///TRBV19
IL21R
IL1RN
IL1RL1
IL1R2
IL1B
IL18RAP
IL17RA
IL12RB1
IL10RB-AS1
IL10RA
IKZF3
IKZF1
IGSF21
IGLV1-44
IGLL5
IGLL3P
IGLJ3///IGLV1-44///CKAP2///IGLV@///IGLC1
IGLJ3///IGLV@///IGLC1
IGLJ3///CKAP2///IGLV@///IGLC1
IGLJ3///CKAP2
IGLJ3
IGLC1
IGKV1OR2-118
IGKV1OR2-108
IGKC
IGK///IGKC
IGK
IGHV4-31///IGHM///IGHG4///IGHG3///IGHG1///IGHD///IGHA2///IGHA1
IGHV4-31///IGHM///IGHG3///IGHG2///IGHG1///IGHD///IGHA2///IGHA1///IGH
IGHV4-31///IGHM///IGHG3///IGHG1///IGHD///IGHA2///IGHA1///IGH
IGHV4-31///IGHM///IGHG3///IGHG1///IGHD///IGHA2///IGHA1
IGHV4-31///IGHM///IGHG3///IGHG1///IGHD///IGHA1
IGHV4-31///IGHM///IGHG3///IGHG1///IGHA1
IGHV3-23///IGHV4-31///IGHM///IGHG4///IGHG3///IGHG1///IGHD///IGHA2///IGHA1///IGH
IGHV3-23///IGHV4-31///IGHM///IGHG3///IGHG1///IGHD///IGHA1///IGH
IGHV3-23///IGHV4-31///IGHM///IGHG3///IGHG1///IGHA2///IGHA1
IGHV3-23///IGHV4-31///IGHM///IGHG1///IGHA1
IGHM///IGHG1
IGHM
IGHD
IGHA2///IGHA1///IGH
IGH
IGFLR1
IGFBP5
IFT81
IFT22
IFNAR1
IFITM10
IFIH1
IFI30///PIK3R2
ICAM3
IBSP
IBA57
HTRA4
HSPC102
HSDL2
HSBP1L1
HS3ST3A1
HS3ST2
HRK
HRASLS2
HPSE
HPGD
HPD
HOXB7
HOTS
HNRNPLL
HMGA1
HLA-DPB1
HLA-DPA1
HLA-DOB
HLA-DOA
HLA-DMB
HLA-DMA
HIVEP3
HIST1H4H
HIF1A
HGF
HEY2
HEXB
HEXA
HEATR3
HDGFRP3
HDC
HCST
HCN2
HCLS1
HCK
HBG2///HBG1
HBD
HBB
HAND2-AS1
HAMP
HAGHL
H2AFY
GZMM
GZMH
GZMB
GUSBP11
GUCY1A2
GTDC1
GSAP
GRN
GRK3
GRK2
GRIN3B
GREM1
GRB2
GRAP2
GRAP
GPX1
GPSM3
GPRIN3
GPRC5B
GPR88
GPR84
GPR83
GPR68
GPR4
GPR183
GPR171
GPR160
GPR158
GPR137B
GPNMB
GPAT3
GPAM
GPALPP1
GOSR2
GNA15
GMFG
GM2A
GLRX
GLCCI1
GKAP1
GK
GJB2
GIMAP1-GIMAP5///GIMAP5
GHRL
GGT5
GFI1
GEMIN5
GDNF
GDF11
GBP5
GATSL3
GATA6-AS1
GATA5
GAS2L1
GALNT6
GALNT3
GALC
GABBR1
FYB
FST
FRRS1L
FRG1KP///LOC101930531///LOC101930278///FRG1CP///LOC100134091///FRG1BP///FRG1
FPR1
FOXP1
FOXN4
FOXN3-AS1
FOXC1
FOSL2
FOLR2
FMNL1
FLVCR2
FLVCR1-AS1
FLJ30901///SCUBE1
FKBP6
FKBP15
FKBP11
FGR
FGL1
FGF14-AS2
FGD2
FEZ1
FDX1
FCN1
FCMR
FCGR3B
FCGR2C
FCGR2A
FCGR1CP///FCGR1B///FCGR1A
FCER1G
FBXW7
FBXL20
FBP1
FAXDC2
FAM91A1
FAM83D
FAM65B
FAM49B
FAM49A
FAM30A
FAM225B///FAM225A
FAM220A
FAM20A
FAM207A
FAM172A
FAM168A
FAM162B
FAM161B
FAM126B
FAM101B
FAHD1
F8
F5
F3
F13A1
F10
EXT1
EXPH5
EXOC7
EVI5
EVI2B
ETS1
ESPL1
ESM1
ERVW-1
ERP29
ERO1A
EPN2-IT1///EPN2
EPHA7
EOMES
ENPP2
ENPEP
ENOX2
EML1
ELP2
ELAVL4
EIF4E3
EIF3F
EIF2S3
EFHD2
EAF1
DYNC1LI2
DYNC1H1
DUSP6
DUSP19
DRAM1
DPYSL3
DPP4
DPEP2
DPEP1
DOK3
DOK2
DOCK8
DOCK2
DOCK10
DNM3
DNLZ///CARD9
DNAL4
DNAL1
DNAJC4
DMXL2
DMBT1
DLX5
DLL3
DLG2
DLG1
DIP2A
DIO2
DHX8
DHRS13
DHCR7
DENND2D
DENND2A
DENND1C
DEFA1B///DEFA3///DEFA1
DEAF1
DDX60L
DDIT4L
DCBLD2
DCAF10
DAPL1
DAG1
CYTIP
CYTH4
CYSLTR1
CYBA
CYAT1///IGLV1-44///IGLC1
CYAT1
CXorf36
CXCR4
CXCR3
CXCL8
CXCL16
CXCL13
CXCL1
CTSW
CTSS
CTSH
CTSG
CTSD
CTSC
CTSB
CSTB
CSTA
CSF3R
CSF2RA
CSF1R
CRTAP
CRTAM
CREB3L2
CR1
CPVL
CPM
CPA3
CORO1A
COL2A1
COL24A1
COL22A1
COL11A1
COL10A1
COG7
CNKSR3
CMA1
CLMN
CLEC7A
CLEC5A
CLEC4G
CLEC4E
CLEC2L
CLEC2D
CLEC2B
CLEC1A
CLEC10A
CLDN9
CLDN7
CLDN11
CKMT2-AS1
CKLF-CMTM1///CKLF
CKLF
CKAP2///IGLV@///IGLC1
CKAP2///IGLC1
CISH
CIITA
CHST15
CHST1
CHODL
CHI3L1
CHD9
CGREF1
CFLAR
CFDP1
CFC1B
CFB
CETP
CEP350
CENPV
CENPM
CEACAM21
CDKN1C
CDH22
CDH11
CDCP1
CDCA7L
CDC42EP4
CDC42EP3
CDC42EP2
CD93
CD8A
CD86
CD84
CD79A
CD74
CD72
CD69
CD53
CD52
CD48
CD3G
CD3D
CD38
CD37
CD33
CD300LF
CD300A
CD28
CD27
CD247
CD244
CD209
CD2
CD1D
CD19
CD180
CD163
CCR7
CCR1
CCNI
CCL8
CCL7
CCL4
CCL3L3///CCL3L1///CCL3
CCL23
CCL21
CCL18
CCL11
CCDC88C
CCDC88B
CCDC85A
CCDC50
CCDC181
CCDC134
CCDC124
CCDC102B
CCBE1
CBY1
CBX1
CASP1
CASKIN2
CASC7///AGO2
CARD11
CAPN12
CAMK2D
CAMK1D
CALD1
CADM1
CACNA2D4
CAB39L
CA5BP1
CA12
C7orf50
C5AR1
C4B_2///C4B///C4A
C3orf70
C3AR1
C2orf88
C22orf34
C1QB
C1orf162
C16orf54
C15orf48
BTLA
BTG3
BTBD6
BROX
BMS1P20
BMP2K
BMF
BLM
BIN2
BICDL1
BHLHB9
BHLHA15
BCL2A1
BCL11B
BCL11A
BBX
BANK1
BAIAP2L1
BAG5
BAD
B3GNT3
ATRAID
ATPAF2
ATP7A
ATP6V1B2
ATP6AP1
ATP5L
ATP4B
ATP2B1
ATP2A3
ATF5
ATF3
ATE1
AS3MT
ARRDC4
ARRB2
ARNTL
ARMCX3
ARMC8
ARL4C
ARID1B
ARHGEF10
ARHGDIB
ARHGAP9
ARHGAP4
ARHGAP30
ARHGAP25
AQR
AQP9
APRT
APOOL
APOL6
APOL3
APOC1
APOBEC3G
APLN
APH1B
APELA
APBB2
APBB1IP
APBA2
AP5M1
AP3D1
AP2B1
AP1B1
AOX1
AOC2
AOAH
ANXA8L1///ANXA8
ANXA2R
ANPEP
ANKRD36BP2
ANK3
ANGPT1
AMPD3
AMPD1
AMMECR1
AMIGO3///GMPPB
ALOX5AP
ALOX5
ALG11///UTP14C
AKT3
AKNA
AKAP5
AKAP12
AK1
AIM2
AIM1
AIG1
AIF1
AGTR1
AGK
AGAP2
AGAP1
ADTRP
ADPGK
ADORA3
ADM5
ADGRG5
ADGRE2
ADGRB1
ADCYAP1
ADCY1
ADAMTS5
ADAMTS14
ADAMDEC1
ADAM8
ADAM28
ADAL
ACTN1
ACTG2
ACP5
ACE
ACACA
ABTB2
ABHD3
ABCG1
ABCC3
ABCB1
AAMDC
A2M

## Sheet: 51472_brown_gene
51472_brown_gene
LOC105379045
ZNF704
ZNF493
ZNF395
ZNF347
ZNF333
ZNF234
ZNF12
ZMYM4
ZKSCAN7
ZFP69B
ZBTB46
XYLT2
XKR6
WNK2
WARS2
VGF
USP31
UPK3BL///POLR2J3///POLR2J2///POLR2J
UBE2H
TUBA4B
TTC38
TRPV4
TRIM3
TRIM24
TRAPPC9
TONSL-AS1
TNRC6B
TNRC18
TNFRSF10C
TMEM97
TMEM92-AS1
TMEM259
TMEM176B
TMEM151B
TMEM132A
TJP3
TGIF1
TEAD2
SYT7
SYT5
SUDS3
STX6
STUM
SPRN
SPERT
SPEF1
SNCA
SLIT1-AS1
SLC6A10P///SLC6A8
SLC38A10
SLC29A2
SLC22A6
SLC22A31
SLC1A2
SIGLEC11
SFPQ
SERPINB9P1
SERINC2
SEPT5-GP1BB
SART1
S100A7A
RTEL1-TNFRSF6B///RTEL1
RSPH3
RSPH10B2///RSPH10B
RNF135
RNA45S5
RIC8B
REXO1
RARA
RAB2A
PRODH2
PRKD3
PRDM15
PPP2R3A
PPAN-P2RY11///P2RY11
POU3F2
PLPPR3
PLA2G12A
PKI55
PHLDA2
PHLDA1
PDX1
PDHA2
PCAT7
PAPD5
OSBPL5
ORAI2
NUP210
NUDT16
NREP
NR4A1
NKX6-1
NKX2-1
NAT16
NANOG
MVB12B
MUC3A
MRE11A
MMP11
MIR7112///BOP1
MIR7111///RPL10A
MIR3180-2///MIR3180-1///MIR3180-3
MIPEPP3
MIAT
MED1
MCM3AP-AS1
MAVS
MALAT1
LRFN4
LOXL1-AS1
LOC728743
LOC440434
LOC400927-CSNK1E///LOC400927///CSNK1E
LOC389641
LOC100507630
LOC100130370
LOC100128644
LLGL2
LINC01191
LILRA4
KPNA1
KMT2B
KIF25
KCNN2
JMJD1C
ISYNA1
INSR
INSL3
ING3
IL9R
HTR5A
HRES1
HRASLS2
HPS6
HLA-DOB
HERPUD1
HAB1
GTPBP2
GSTA1
GPSM2
GPRC5B
GPR37L1
GOLGA8M///GOLGA8IP
GIMAP5
GALNT8///KCNA6
GAD1
GABRG3-AS1
FUT6
FGF18
FANCA
FAM83C-AS1
FAM20C
FAM170A
FAM160B2
FAAP100
ESR1
ERN2
EPHB3
EED
DUSP16
DNPH1
DNAJC9
DKK3
DERL1
DDX51
DACT3
CYP2D6
CYP2A7P1
CPPED1
COLCA1
COL1A1
CNTROB
CHRNA4
CEP152
CEMP1
CEBPE
CDHR2
CD44
CCDC6
CCDC187
CASR
CACUL1
CACTIN
C20orf181
BMS1P21///MBL1P
BIRC7
BDKRB1
BCL2
BAZ1B
BARX2
BAG6
AZGP1P1///AZGP1
ATXN3
ATP1B1
ARVCF
ARHGAP30
ARAP2
APBB2
AP1G1
ANKIB1
ADAM8

## Sheet: 83453_blue-gene
83453_blue-gene
ZSWIM4
ZNRF3
ZNF770
ZNF700
ZNF683
ZNF671
ZNF668
ZNF618
ZNF615
ZNF614
ZNF514
ZNF362
ZNF331
ZNF285
ZNF22
ZNF106
ZMYND8
ZMYND15
ZMAT3
ZFP36
ZBTB42
YAF2
XRCC5
XAF1
WFDC1
WBP4
WAS
VTN
VSTM4
VPS16
VNN2
VMP1
VMO1
VIPR2
VIPR1
VENTX
VAV3
VAV1
VASP
VAMP8
UXT
UTP4
UTP15
UNC5B
UBE2J1
UBE2E2
UBASH3A
UACA
TYROBP
TYMP
TYK2
TXNRD1
TUBB3
TUBA1C
TUB
TTYH3
TSPYL5
TSPAN6
TSPAN33
TSEN2
TSC22D1
TRPM4
TRIM8
TRIM38
TRIL
TRIB3
TRIB1
TREM2
TREM1
TRAM2
TRAFD1
TRAF3IP3
TRAF2
TPST1
TPRG1L
TPI1
TPD52L2
TPD52L1
TP53INP1
TP53I3
TOPORS
TNPO1
TNFSF13B
TNFRSF6B
TNFRSF4
TNFRSF19
TNFRSF12A
TNFRSF10A
TNFAIP8L1
TNFAIP6
TNFAIP2
TNC
TMTC2
TMSB10
TMEM74B
TMEM57
TMEM51
TMEM50B
TMEM39A
TMEM26
TMEM245
TMEM200A
TMEM181
TMEM178A
TMEM163
TMEM154
TMEM150C
TMEM140
TMEM132C
TMEM130
TMEM119
TMEM116
TMC6
TM4SF19
TM4SF18
TLR8
TLR1
TLE3
TLE1
TJP2
TIMD4
TIAM2
TIAL1
THY1
THUMPD2
THUMPD1
THBS2
TGFBRAP1
TGFBR3
TGFBI
TGFB3
TGFA
TEX2
TENM4
TENM3
TEAD4
TDO2
TCFL5
TCEAL4
TCEA3
TBXAS1
TBX2
TBC1D2
TBC1D10C
TAGLN
TACC3
TACC1
SZRD1
SYTL4
SYTL2
SYT12
SYNC
SYK
SUSD3
SULT2B1
SULF1
SUGCT
SUCLA2
STXBP6
STXBP2
STX3
STMN2
STK38
STK32B
STAT4
STAT3
STAT2
STARD13
STAB1
ST8SIA4
ST7
ST5
ST13
SSR1
SSH1
SRPX
SQSTM1
SPTBN5
SPTBN1
SPRY2
SPRY1
SPRED2
SPP1
SPOCK2
SPOCK1
SPOCD1
SPI1
SPHK1
SPG20
SPARC
SP140
SOX4
SOST
SOCS3
SOBP
SNX6
SNX27
SNORD99
SNORD100
SNORA33
SNAP91
SMPDL3B
SMOC2
SMIM7
SMCO4
SMC6
SMARCA1
SMAGP
SLX4IP
SLPI
SLF1
SLCO3A1
SLC7A6
SLC6A9
SLC6A6
SLC50A1
SLC47A1
SLC46A3
SLC45A3
SLC44A1
SLC41A2
SLC3A2
SLC35B2
SLC31A1
SLC2A5
SLC29A3
SLC25A4
SLC25A19
SLC20A1
SLC17A9
SLC16A5
SLC16A3
SLC12A8
SLAMF8
SLAMF6
SLAMF1
SKAP1
SIPA1L2
SIPA1
SHROOM3
SHMT1
SHFM1
SH3RF3
SH3RF1
SH3BP2
SH3BP1
SH2B3
SGCD
SEZ6L2
SERPINH1
SERPINF1
SERPINE1
SERPINB9
SERPINA1
SERP2
SERF1B
SEMA4D
SEMA4A
SEMA3G
SEL1L3
SDSL
SDS
SDPR
SDHAP1
SCUBE2
SCO2
SCMH1
SCGN
SCG2
SCARA5
SCAPER
SATB2
SASH3
SAP18
SAMD3
S1PR5
S1PR4
S100A9
S100A4
S100A3
S100A16
RWDD4
RUNX3
RUNX2
RSPO2
RRAD
RPS6KA4
RPS6KA2
RPS6KA1
RPS27L
RPS26P11
RPL32P3
RPGRIP1
RORA
ROR2
RNF146
RNF135
RNF103
RITA1
RIPK4
RIOK1
RIMKLB
RHOU
RHOQ
RHOG
RHBDF2
RGS5
RGS19
RGS16
RFTN2
RELB
RCC2
RBPMS2
RASAL3
RARA
RANBP3L
RAI2
RAI14
RAC2
RABGAP1
RAB8B
RAB5C
RAB31
RAB27B
RAB11A
QPRT
QDPR
PYHIN1
PYCR1
PYCARD
PVRIG
PTTG1IP
PTPRO
PTPRG
PTPRE
PTPRCAP
PTPN6
PTPN22
PTPN13
PTPA
PTP4A3
PTGS2
PTGER4
PTGER2
PTBP2
PTAFR
PSMB8
PSMB3
PSEN2
PSD4
PRSS35
PRSS23
PRRX2
PRPSAP2
PROSC
PRND
PRKD1
PRKCA
PREPL
PRELID3A
PPP1R18
PPP1CB
PPP1CA
PPL
PPIC
PPFIBP2
POTEF
POP5
PON2
POLR2H
POLR1E
PNKD
PM20D2
PLXDC1
PLTP
PLPPR4
PLPP3
PLPP1
PLOD2
PLOD1
PLIN3
PLEKHS1
PLEKHO2
PLEKHO1
PLEKHG1
PLEKHB2
PLEKHA6
PLEK2
PLD6
PLCB2
PLAUR
PLAU
PLAC8
PLA2G15
PKP2
PJA1
PIM2
PIM1
PILRA
PIK3CG
PIK3AP1
PI4K2A
PHGDH
PHEX
PGP
PGF
PFN1
PFKM
PFKFB4
PEX2
PDZRN4
PDZD2
PDLIM7
PDLIM1
PDIA5
PDHA1
PDGFRB
PDE3B
PDE2A
PCTP
PCOLCE
PCDHB4
PCDH9
PCDH12
PCBD1
PAX8
PATJ
PARVG
PARP12
PARM1
PAQR3
PACSIN2
PABPC5
P3H4
P3H3
P2RY6
P2RY11
P2RX7
OXTR
OSCAR
OSBPL3
OSBPL10
OPTN
OPRL1
OLR1
OLFML2B
ODC1
OCEL1
OBFC1
NYAP1
NUDT22
NUAK1
NTS
NTM
NSUN6
NR2F2
NQO1
NOTCH3
NOD2
NOC3L
NMRAL1P1
NMNAT3
NKG7
NHS
NGEF
NGDN
NFKBIE
NFKB2
NEK6
NEK11
NEDD9
NECTIN3
NDUFA4L2
NDUFA10
NDN
NCKIPSD
NCF4
NCAM1
NAP1L2
NANOS1
MZB1
MYOZ1
MYOT
MYOF
MYO1G
MYO1F
MYO1D
MYO10
MYL9
MYL6
MYH9
MYD88
MYC
MXRA5
MXI1
MXD1
MX2
MUSTN1
MUC1
MTUS1
MTURN
MTHFD1L
MSANTD4
MRVI1
MRPL11
MRGPRF
MPP6
MOV10
MNT
MNS1
MMS19
MMP9
MMP7
MMP12
MMP11
MLYCD
MKLN1
MIR99AHG
MIR27B
MIF4GD
MIDN
MIAT
MGST1
MGC57346
MGAT5
METRNL
MEGF9
MED29
MED28
MCAM
MC1R
MBNL3
MATK
MASP1
MARS
MAPRE2
MAPK13
MAP6
MAP4K1
MAP3K3
MAP3K11
MAP2K3
MANSC1
MAMLD1
MAK16
MAGED1
MAF
LZTS1
LYRM1
LYN
LY96
LY86
LY6H
LUZP1
LUM
LTB
LST1
LSP1
LSM10
LRRC8C
LRRC56
LRRC4C
LRRC32
LRRC25
LRRC15
LRRC1
LRP8
LRP1B
LRMP
LRFN5
LPXN
LPAR2
LPAR1
LOXL3
LOXL1
LOC645166
LOC606724
LOC100129034
LMNA
LINGO1
LINC00938
LINC00623
LILRB2
LHX6
LGALS9B
LGALS8
LEF1
LDHA
LCP1
LCLAT1
LBH
LAX1
LAT2
LAT
LAPTM5
LAPTM4B
LAMP5
LAMC3
LAMA5
LAMA4
KTN1
KRT24
KRT17
KRT16P2
KRT16
KRT14
KLRB1
KLHL35
KLF4
KISS1
KIAA1217
KIAA0040
KHDRBS3
KDELR3
KDELC2
KCTD11
KCNQ3
KCNN4
KCNMB1
KCNK1
KCNG1
KATNAL1
KAAG1
JUN
JSRP1
JCHAIN
JAML
JAG2
JAG1
ITLN1
ITK
ITGB7
ITGB5
ITGB2
ITGB1
ITGAX
ITGAM
ITGAL
ITGA3
ITGA11
ISM1
ISLR2
ISLR
ISCA1
IRS2
IRF2BP2
IRAK3
IP6K2
INTS6
INSC
INPP5D
INPP4B
IMPDH1
IMMP2L
IL7R
IL4I1
IL34
IL32
IL2RB
IL27RA
IL21R
IL1RN
IL18RAP
IL13RA2
IL12RB2
IL10RA
IGSF3
IGSF21
IGSF11
IGLL1
IGFLR1
IGFBP2
IGF2BP2
IGF2
IGDCC4
IFT122
IFNGR2
IFNAR2
IER5L
ID1
ICAM3
ICAM1
ICA1L
IBSP
HTRA1
HTR4
HSPA2
HSD17B14
HSD17B11
HOXB7
HOXB5
HNRNPA1P10
HN1
HMOX1
HMGA1
HMG20B
HMCN1
HLA-DRB6
HLA-DRB3
HLA-DRA
HLA-DPA1
HLA-DOB
HLA-DOA
HLA-DMB
HLA-DMA
HLA-A
HK3
HK2
HIGD1B
HIBCH
HIBADH
HEY1
HENMT1
HDC
HCST
HCK
HCG4
HCFC1R1
HAND2-AS1
HAMP
HACD1
GZMK
GZMB
GZMA
GVINP1
GUSB
GTPBP3
GTF3C2
GTF3A
GSTA4
GSN
GSC
GRK2
GRB2
GRAP
GPX8
GPX5
GPSM3
GPR84
GPR83
GPR68
GPR65
GPR4
GPR21
GPR162
GPR132
GPM6B
GPIHBP1
GPD1L
GPC5
GOT1
GOSR2
GOLM1
GNPTAB
GNE
GNA15
GMIP
GMFG
GLUL
GLIS3
GIPC3
GHR
GEMIN8
GEMIN5
GDF15
GBP5
GATB
GAPDH
GAP43
GALNT18
GAL3ST4
GADD45A
FZD8
FZD2
FYB
FXYD5
FXR1
FTH1
FST
FRZB
FOXS1
FOXP1-IT1
FOS
FNDC5
FNDC1
FN1
FMO3
FLVCR2
FLI1
FKBP15
FKBP11
FJX1
FHL2
FGFBP2
FGF9
FGF14-AS2
FGD3
FERMT3
FCN3
FCMR
FCGR2B
FCGR1B
FCGR1A
FBP1
FBL
FAXDC2
FAT1
FAP
FAM84B
FAM83D
FAM69A
FAM60A
FAM49B
FAM46A
FAM212B
FAM20C
FAM20B
FAM20A
FAM189A1
FAM184A
FAM171A1
FAM13B
FAM13A
FAM135B
FAM120B
F2RL1
F10
EXOC4
EVL
EVI2B
EVA1B
EVA1A
ETS1
ETFB
ESR1
ESM1
ERP27
ERBB2
EPHX2
EPHA4
EPB41L5
EPB41L4B
EOMES
ENTPD1
ENPP1
ENPEP
EMILIN2
ELF4
ELF1
EHD4
EFNB3
EFHD2
EFHD1
EEF1AKMT1
EDNRB
EDNRA
EDN1
ECM1
ECI1
ECHDC2
DYNLRB2
DUT
DUSP23
DUSP18
DUSP14
DUSP11
DUSP1
DTNBP1
DTNA
DSTYK
DPYSL2
DOK6
DOCK9
DOCK8
DNAJC8
DNAJC12
DNAJB6
DLX5
DKFZP586I1420
DIO2
DGCR8
DFNA5
DENND5A
DEF6
DDIT4L
DDHD2
DCBLD2
DCAF15
DCAF11
DBNDD2
DBN1
DACT2
CYTIP
CYTH4
CYP4V2
CYFIP2
CYBB
CYBA
CYB5D1
CYB561D2
CYB561D1
CXXC5
CXorf57
CXCR6
CXCR3
CXCL5
CXCL2
CXCL16
CXCL13
CXCL12
CX3CR1
CTXN1
CTSW
CTSK
CTSG
CTSB
CTHRC1
CST7
CST6
CSRNP1
CSNK1D
CSF2RA
CSF1R
CRMP1
CRLF1
CRIP1
CRHBP
CRABP2
CPZ
CPXM1
CPSF3
CPM
CPEB1
COTL1
CORO1A
COMP
COL9A1
COL8A2
COL8A1
COL7A1
COL6A3
COL6A1
COL5A2
COL5A1
COL4A6
COL4A4
COL4A2
COL4A1
COL3A1
COL1A2
COL1A1
COL18A1
COL17A1
COL15A1
COL12A1
COL11A1
COL10A1
CNTNAP1
CNRIP1
CNOT8
CNN2
CNBP
CMTM4
CLYBL
CLUAP1
CLOCK
CLEC5A
CLEC4GP1
CLEC4G
CLEC4A
CLDN5
CKS1B
CKMT2
CKLF
CISD1
CIPC
CHSY3
CHST1
CHRDL2
CHPT1
CHMP4A
CHD7
CHCHD4
CHAD
CFI
CFH
CFDP1
CFD
CETP
CETN2
CES2
CEMIP
CELF2
CDO1
CDKN2D
CDKN2B
CDK12
CDH6
CDC42EP1
CD96
CD93
CD8A
CD86
CD84
CD79A
CD74
CD72
CD70
CD7
CD6
CD53
CD52
CD48
CD3D
CD37
CD34
CD28
CD276
CD27
CD248
CD247
CD2
CD14
CD109
CCR7
CCR1
CCL5
CCL26
CCDC81
CCDC28B
CCDC186
CCDC174
CCDC138
CBX4
CBX2
CAV1
CARMIL1
CARD9
CARD11
CAPRIN2
CALML4
CALD1
CALCOCO2
CADM1
CACNB3
CACNA2D4
CACNA1H
CACNA1C
CACHD1
CA12
C9orf3
C7
C6
C5orf46
C5AR1
C5
C4BPB
C4A
C3orf33
C3AR1
C2CD2
C21orf33
C2
C1QTNF6
C1orf54
C1orf21
C1orf174
C1orf132
C1GALT1C1
C15orf48
C12orf29
C11orf80
C10orf35
BTK
BTG2
BTBD3
BRWD1
BRSK1
BOD1
BOC
BNIP3L
BMX
BMF
BEX5
BEX3
BEND7
BEND6
BDH2
BCL9L
BCL3
BCL11B
BCAT1
BCAR1
BBS7
BASP1
BACH2
BACE2
B4GAT1
ATP6V1B1
ATP6V0D1
ATP6V0B
ATP6AP1L
ATP1A2
ATF7IP2
ATF6B
ASGR1
ASAP3
ASAP1
ART4
ARRDC5
ARNTL
ARL4C
ARL4A
ARHGEF7
ARHGEF2
ARHGEF17
ARHGDIB
ARHGAP9
ARHGAP4
ARHGAP30
ARHGAP25
ARHGAP22
AR
AQP9
AQP2
AQP1
APOBEC3F
APOBEC3D
APOA1
APLN
AP2S1
AP1G2
AOX1
AOAH
ANXA2R
ANTXR1
ANKRD35
ANKRD13D
ANKRD13A
ANKRD10
ANKHD1-EIF4EBP3
ANKH
ANK2
ANGPTL4
ANGPTL2
ANGPTL1
ANGPT2
ALDH6A1
ALDH2
ALDH1A2
ALDH1A1
AKR1B1
AKNA
AK5
AIF1
AHNAK2
AHNAK
AHCTF1
AGT
AGRN
AGPAT4-IT1
AGAP3
AFF1
AFAP1
AEBP1
ADORA2A
ADH1A
ADGRL4
ADGRG2
ADGRE5
ADGRB3
ADCY9
ADARB1
ADAMTSL3
ADAMTS6
ADAMDEC1
ADAM8
ACTB
ACTA2
ACSL5
ACP5
ACOX2
ACOT8
ACOT7
ACKR1
ACAT1
ACAP1
ABL2
ABI3
ABCG1
ABCA8
ABCA6
AADAT
A4GALT
A2M

## Sheet: feature genes
feature genes
A2M
ABCG1
ACP5
ADAM8
ADAMDEC1
AIF1
AKNA
ANXA2R
AOAH
AOX1
APLN
AQP9
ARHGAP25
ARHGAP30
ARHGAP4
ARHGAP9
ARHGDIB
ARL4C
ARNTL
BCL11B
BMF
C15orf48
C3AR1
C5AR1
CA12
CACNA2D4
CADM1
CALD1
CARD11
CCR1
CCR7
CD2
CD247
CD27
CD28
CD37
CD3D
CD48
CD52
CD53
CD72
CD74
CD79A
CD84
CD86
CD8A
CD93
CETP
CFDP1
CHST1
CKLF
CLEC4G
CLEC5A
COL10A1
COL11A1
COL1A1
CORO1A
CPM
CSF1R
CSF2RA
CTSB
CTSG
CTSW
CXCL13
CXCL16
CXCR3
CYBA
CYTH4
CYTIP
DCBLD2
DDIT4L
DIO2
DLX5
DOCK8
EFHD2
ENPEP
EOMES
ESM1
ESR1
ETS1
EVI2B
F10
FAM20A
FAM20C
FAM49B
FAM83D
FAXDC2
FBP1
FCMR
FGF14-AS2
FKBP11
FKBP15
FLVCR2
FST
FYB
GBP5
GEMIN5
GMFG
GNA15
GOSR2
GPR4
GPR68
GPR83
GPR84
GPSM3
GRAP
GRB2
GRK2
GZMB
HAMP
HAND2-AS1
HCK
HCST
HDC
HLA-DMA
HLA-DMB
HLA-DOA
HLA-DOB
HLA-DPA1
HMGA1
HOXB7
IBSP
ICAM3
IGFLR1
IGSF21
IL10RA
IL18RAP
IL1RN
IL21R
IL2RB
IL4I1
IL7R
INPP5D
ITGAL
ITGAM
ITGAX
ITGB2
ITGB7
ITK
JAML
JCHAIN
KCNN4
KISS1
KLRB1
LAMC3
LAPTM5
LAT
LAT2
LAX1
LGALS8
LILRB2
LINC00938
LPXN
LRFN5
LRMP
LST1
LTB
LUM
LY6H
LY86
LZTS1
MAP3K3
MAP4K1
MAPK13
MASP1
MIAT
MMP11
MMP12
MMP9
MXI1
MYD88
MYO1D
MYO1G
MZB1
NCF4
NECTIN3
NEDD9
NEK6
NFKBIE
NKG7
NOD2
NOTCH3
NR2F2
OSBPL3
OSCAR
P2RY6
PARVG
PDLIM1
PGF
PIK3CG
PILRA
PIM2
PJA1
PLAC8
PLAUR
PLTP
PNKD
PROSC
PRSS23
PTAFR
PTGER4
PTP4A3
PTPN22
PTPN6
PTPRCAP
PTPRE
PVRIG
PYCARD
QDPR
RAB27B
RAC2
RARA
RASAL3
RFTN2
RGS16
RGS19
RHBDF2
RNF135
ROR2
RPS6KA1
RUNX2
RUNX3
S100A9
SAMD3
SAP18
SASH3
SDS
SEL1L3
SEMA4A
SEMA4D
SERPINA1
SH2B3
SH3BP2
SHROOM3
SKAP1
SLAMF1
SLAMF8
SLC20A1
SLC2A5
SLPI
SMARCA1
SMCO4
SMPDL3B
SP140
SPOCD1
SPOCK1
SPP1
SSR1
ST8SIA4
STAB1
STMN2
STX3
STXBP2
SYK
SYT12
TBC1D10C
TBC1D2
TBXAS1
TDO2
TENM4
THY1
TM4SF18
TMC6
TMEM163
TMEM200A
TNC
TNFRSF4
TRAF3IP3
TREM1
TREM2
TRIB1
TYROBP
UNC5B
VAV1
VAV3
VMO1
VNN2
WAS
ZNF683
