# Supplementary material for: Shared gene characteristics and molecular mechanisms of macrophages M1 polarization in calcified aortic valve disease
Source: Front Cardiovasc Med. 2023 Jan 4;9:1058274. doi: 10.3389/fcvm.2022.1058274 (PMC9846331; doi:10.3389/fcvm.2022.1058274)
Supplement: Supplementary file 1 [file Data_Sheet_1.ZIP › Qin Supplementary material/Supplementary material 2.xlsx]

## Sheet: Sheet1
Top 20 genes ranked by MCC method
Rank	Name
1	CXCL10
2	TNF
3	TLR4
4	CXCL8
5	TLR7
6	STAT1
7	CCL5
8	IL15
9	CXCL9
10	CD40
11	CD274
12	ICAM1
13	GZMB
14	CASP1
15	IRF1
16	CCL20
17	TNFSF10
18	CCRL2
19	IDO1
20	CCR7
